# Supplementary material for: Genomic characterisation of an extended-spectrum β-Lactamase-producing Klebsiella pneumoniae isolate assigned to a novel sequence type (6914)
Source: Gut Pathog. 2024 Nov 15;16:69. doi: 10.1186/s13099-024-00662-4 (PMC11566244; doi:10.1186/s13099-024-00662-4)
Supplement: Supplementary file 5 — Supplementary Material 5 [file 13099_2024_662_MOESM5_ESM.xlsx]

## Sheet: OrthoFinder
	K_pneumoniae strain 157.fasta	K_pneumoniae strain 1643K.fasta	K_pneumoniae strain 3264.fasta	K_pneumoniae strain 3600.fasta	K_pneumoniae strain 4502.fasta	K_pneumoniae strain 4595.fasta	K_pneumoniae strain 852K.fasta	K_pneumoniae strain A117-2.fasta	K_pneumoniae strain Cow102.fasta	K_pneumoniae strain T79-2.fasta
Number of genes	141	168	170	181	347	184	206	108	70	214
Number of genes in orthogroups	138	158	164	177	304	175	199	66	66	170
Number of unassigned genes	3	10	6	4	43	9	7	42	4	44
Percentage of genes in orthogroups	97.9	94	96.5	97.8	87.6	95.1	96.6	61.1	94.3	79.4
Percentage of unassigned genes	2.1	6	3.5	2.2	12.4	4.9	3.4	38.9	5.7	20.6
Number of orthogroups containing species	78	89	103	100	120	93	103	45	41	86
Percentage of orthogroups containing species	41.5	47.3	54.8	53.2	63.8	49.5	54.8	23.9	21.8	45.7
Number of species-specific orthogroups	0	1	2	3	4	6	4	0	1	2
Number of genes in species-specific orthogroups	0	4	4	6	12	19	10	0	3	4
Percentage of genes in species-specific orthogroups	0	2.4	2.4	3.3	3.5	10.3	4.9	0	4.3	1.9
Number of genes per-species in orthogroup	Number of orthogroups	Number of orthogroups	Number of orthogroups	Number of orthogroups	Number of orthogroups	Number of orthogroups	Number of orthogroups	Number of orthogroups	Number of orthogroups	Number of orthogroups
'0	110	99	85	88	68	95	85	143	147	102
'1	44	56	67	60	59	52	55	32	27	51
'2	18	17	21	22	21	21	28	8	7	19
'3	8	5	9	7	10	7	8	3	4	5
'4	6	5	3	7	11	8	4	1	2	4
'5	2	4	2	3	7	3	4	1	1	3
'6	0	1	1	0	4	1	3	0	0	1
'7	0	1	0	0	3	1	0	0	0	1
'8	0	0	0	0	3	0	0	0	0	0
'9	0	0	0	1	0	0	0	0	0	1
'10	0	0	0	0	1	0	1	0	0	0
11- 15	0	0	0	0	1	0	0	0	0	1
16-20	0	0	0	0	0	0	0	0	0	0
21-50	0	0	0	0	0	0	0	0	0	0
51-100	0	0	0	0	0	0	0	0	0	0
101-150	0	0	0	0	0	0	0	0	0	0
151-200	0	0	0	0	0	0	0	0	0	0
201-500	0	0	0	0	0	0	0	0	0	0
501-1000	0	0	0	0	0	0	0	0	0	0
'1001+	0	0	0	0	0	0	0	0	0	0
Number of genes per-species in orthogroup	Percentage of orthogroups	Percentage of orthogroups	Percentage of orthogroups	Percentage of orthogroups	Percentage of orthogroups	Percentage of orthogroups	Percentage of orthogroups	Percentage of orthogroups	Percentage of orthogroups	Percentage of orthogroups
'0	58.5	52.7	45.2	46.8	36.2	50.5	45.2	76.1	78.2	54.3
'1	23.4	29.8	35.6	31.9	31.4	27.7	29.3	17	14.4	27.1
'2	9.6	9	11.2	11.7	11.2	11.2	14.9	4.3	3.7	10.1
'3	4.3	2.7	4.8	3.7	5.3	3.7	4.3	1.6	2.1	2.7
'4	3.2	2.7	1.6	3.7	5.9	4.3	2.1	0.5	1.1	2.1
'5	1.1	2.1	1.1	1.6	3.7	1.6	2.1	0.5	0.5	1.6
'6	0	0.5	0.5	0	2.1	0.5	1.6	0	0	0.5
'7	0	0.5	0	0	1.6	0.5	0	0	0	0.5
'8	0	0	0	0	1.6	0	0	0	0	0
'9	0	0	0	0.5	0	0	0	0	0	0.5
'10	0	0	0	0	0.5	0	0.5	0	0	0
11- 15	0	0	0	0	0.5	0	0	0	0	0.5
16-20	0	0	0	0	0	0	0	0	0	0
21-50	0	0	0	0	0	0	0	0	0	0
51-100	0	0	0	0	0	0	0	0	0	0
101-150	0	0	0	0	0	0	0	0	0	0
151-200	0	0	0	0	0	0	0	0	0	0
201-500	0	0	0	0	0	0	0	0	0	0
501-1000	0	0	0	0	0	0	0	0	0	0
'1001+	0	0	0	0	0	0	0	0	0	0
Number of genes per-species in orthogroup	Number of genes	Number of genes	Number of genes	Number of genes	Number of genes	Number of genes	Number of genes	Number of genes	Number of genes	Number of genes
'0	0	0	0	0	0	0	0	0	0	0
'1	44	56	67	60	59	52	55	32	27	51
'2	36	34	42	44	42	42	56	16	14	38
'3	24	15	27	21	30	21	24	9	12	15
'4	24	20	12	28	44	32	16	4	8	16
'5	10	20	10	15	35	15	20	5	5	15
'6	0	6	6	0	24	6	18	0	0	6
'7	0	7	0	0	21	7	0	0	0	7
'8	0	0	0	0	24	0	0	0	0	0
'9	0	0	0	9	0	0	0	0	0	9
'10	0	0	0	0	10	0	10	0	0	0
11- 15	0	0	0	0	15	0	0	0	0	13
16-20	0	0	0	0	0	0	0	0	0	0
21-50	0	0	0	0	0	0	0	0	0	0
51-100	0	0	0	0	0	0	0	0	0	0
101-150	0	0	0	0	0	0	0	0	0	0
151-200	0	0	0	0	0	0	0	0	0	0
201-500	0	0	0	0	0	0	0	0	0	0
501-1000	0	0	0	0	0	0	0	0	0	0
'1001+	0	0	0	0	0	0	0	0	0	0
Number of genes per-species in orthogroup	Percentage of genes	Percentage of genes	Percentage of genes	Percentage of genes	Percentage of genes	Percentage of genes	Percentage of genes	Percentage of genes	Percentage of genes	Percentage of genes
'0	0	0	0	0	0	0	0	0	0	0
'1	31.2	33.3	39.4	33.1	17	28.3	26.7	29.6	38.6	23.8
'2	25.5	20.2	24.7	24.3	12.1	22.8	27.2	14.8	20	17.8
'3	17	8.9	15.9	11.6	8.6	11.4	11.7	8.3	17.1	7
'4	17	11.9	7.1	15.5	12.7	17.4	7.8	3.7	11.4	7.5
'5	7.1	11.9	5.9	8.3	10.1	8.2	9.7	4.6	7.1	7
'6	0	3.6	3.5	0	6.9	3.3	8.7	0	0	2.8
'7	0	4.2	0	0	6.1	3.8	0	0	0	3.3
'8	0	0	0	0	6.9	0	0	0	0	0
'9	0	0	0	5	0	0	0	0	0	4.2
'10	0	0	0	0	2.9	0	4.9	0	0	0
11- 15	0	0	0	0	4.3	0	0	0	0	6.1
16-20	0	0	0	0	0	0	0	0	0	0
21-50	0	0	0	0	0	0	0	0	0	0
51-100	0	0	0	0	0	0	0	0	0	0
101-150	0	0	0	0	0	0	0	0	0	0
151-200	0	0	0	0	0	0	0	0	0	0
201-500	0	0	0	0	0	0	0	0	0	0
501-1000	0	0	0	0	0	0	0	0	0	0
'1001+	0	0	0	0	0	0	0	0	0	0
