# Supplementary material for: Genomic characterisation of an extended-spectrum β-Lactamase-producing Klebsiella pneumoniae isolate assigned to a novel sequence type (6914)
Source: Gut Pathog. 2024 Nov 15;16:69. doi: 10.1186/s13099-024-00662-4 (PMC11566244; doi:10.1186/s13099-024-00662-4)
Supplement: Supplementary file 6 — Supplementary Material 6 [file 13099_2024_662_MOESM6_ESM.xlsx]

## Sheet: 1
Quality Module	Isolate ID	Strain	Sequence Type	Country_Host_Sample	Genotype	Plasmid	RefSequences	QuerySequences	RefAlignedSequence%	QueryAlignedSequence%	RefTotalBases	QueryTotalBases	RefAlignedBase%	QueryAlignedBase%	RefRelocations	QueryRelocations	RefTranslocations	QueryTranslocations	RefInversions	QueryInversions	RefInsertion	QueryInsertion	RefTandemIns	QueryTandemIns	TotalSNPs	TotalIndels
Passed	GCA_009907125.1_ASM990712v1_genomic.fna	852K	15	Nigeria_Human_Urine	aac(3)-IIa, aac(6')-Ib-cr, aac(6')-Ib-cr, aadA1, aadA2, aph(3')-VI, armA, blaCTX-M-15, blaNDM-1, blaOXA-1, blaSHV-100, catB3, dfrA12, fosA6, mph(E), msr(E), OqxA, OqxA, OqxB, OqxB, qacE, qnrB1, sul1, tet(A)	Col(BS512), IncFIA(HI1), IncFIB(K), IncFIB(pKPHS1), IncFIB(pNDM-Mar), IncHI1B(pNDM-MAR), IncR	70	206	57(81.4286%)	163(79.1262%)	5359907	5871114	4869518(90.8508%)	4879967(83.1182%)	6	7	129	46	2	4	219	415	4	2	33787	1612
Passed	GCA_009907225.1_ASM990722v1_genomic.fna	4502	392	Nigeria_Human_Wound	aac(3)-IIa, aac(6')-Ib-cr, aac(6')-Ib-cr, aadA2, aph(3'')-Ib, aph(3')-Ia, aph(6)-Id, blaCTX-M-82, blaOXA-1, blaSHV-67, blaTEM-1B, catB3, dfrA12, dfrA14, fosA, mph(A), OqxA, OqxA, OqxB, OqxB, qacE, qnrB1, sul1, sul2, tet(A)	IncFIB(K), IncFIB(pNDM-Mar), IncHI1B(pNDM-MAR)	70	347	56(80.0000%)	284(81.8444%)	5359907	5761713	4869697(90.8541%)	4877249(84.6493%)	6	6	231	39	1	3	285	420	2	3	33732	2245
Passed	GCA_009907335.1_ASM990733v1_genomic.fna	157	14	Nigeria_Human_Blood	aac(3)-IIa, aac(6')-Ib-cr, aac(6')-Ib-cr, aph(3'')-Ib, aph(6)-Id, blaCTX-M-15, blaOXA-1, blaSHV-100, blaTEM-1B, catB3, dfrA14, fosA6, OqxA, OqxA, OqxB, OqxB, qnrB1, sul2, tet(A)	IncFIB(K)	70	141	61(87.1429%)	128(90.7801%)	5359907	5448317	4873521(90.9255%)	4873721(89.4537%)	6	7	107	50	3	5	233	287	1	1	34102	1840
Passed	GCA_009907705.1_ASM990770v1_genomic.fna	3264	3248	Nigeria_Human_Urine	aac(3)-IIa, aac(6')-Ib-cr, aac(6')-Ib-cr, aph(3'')-Ib, aph(6)-Id, blaCTX-M-15, blaOXA-1, blaSHV-100, blaTEM-1B, catB3, dfrA14, fosA6, OqxA, OqxA, OqxB, OqxB, qnrB1, sul2, tet(A)	IncFIB(K)	70	170	57(81.4286%)	143(84.1176%)	5359907	5568299	4889146(91.2170%)	4891424(87.8441%)	7	5	117	38	1	3	212	302	3	2	32740	1721
Passed	GCA_009907775.1_ASM990777v1_genomic.fna	3600	789	Nigeria_Human_Urine	aac(3)-IIa, aac(6')-Ib-cr, aac(6')-Ib-cr, aadA16, aph(3'')-Ib, aph(6)-Id, ARR-3, blaCTX-M-15, blaSHV-25, blaTEM-1B, dfrA27, fosA, OqxA, OqxA, OqxB, OqxB, qacE, qnrB2, sul1, sul2, tet(D)	IncFIA(HI1), IncFIB(K), IncR	70	181	62(88.5714%)	141(77.9006%)	5359907	5509592	4886005(91.1584%)	4879631(88.5661%)	4	8	118	49	3	6	241	305	5	1	33068	1888
Passed	GCA_025548305.1_ASM2554830v1_genomic.fna	A117-2	16	Nigeria_Human_Wound	aac(6')-Ib-cr, aac(6')-Ib-cr, aadA2, aph(3')-Ia, blaCTX-M-15, blaOXA-1, blaSHV-148, blaTEM-1B, catB3, dfrA12, mph(A), OqxA, OqxA, OqxB, OqxB, qacE, sul1	Col440II, IncFIB(K)	70	108	55(78.5714%)	53(49.0741%)	5359907	5526697	4888640(91.2076%)	4889475(88.4701%)	12	13	34	50	6	3	197	277	5	3	34024	1804
Passed	GCA_025548395.1_ASM2554839v1_genomic.fna	T79-2	225	Nigeria_Chicken_feces	aac(3)-IIa, aph(3'')-Ib, aph(6)-Id, blaSHV-27, blaTEM-215, fosA6, OqxA, OqxA, OqxB, OqxB, qnrS1, sul2, sul3, tet(A)	IncFIB(K)(pCAV1099-114), IncFII, IncHI1B(pNDM-MAR), IncN	70	214	62(88.5714%)	169(78.9720%)	5359907	5679516	4858795(90.6507%)	4875837(85.8495%)	11	12	140	49	7	6	265	402	2	3	32911	2354
Passed	GCA_009907675.1_ASM990767v1_genomic.fna	4595	35	Nigeria_Human_Urine	aac(3)-IIa, aac(6')-Ib-cr, aac(6')-Ib-cr, aadA16, aph(3'')-Ib, aph(6)-Id, ARR-3, blaCTX-M-15, blaSCO-1, blaSHV-33, blaTEM-1B, catA1, dfrA27, fosA6, OqxA, OqxA, OqxB, OqxB, qacE, qnrB6, sul1, sul2, tet(A)	IncFIA(HI1), IncFIB(K), IncFII(K), repB(R1701)	70	184	56(80.0000%)	143(77.7174%)	5359907	5525895	4845591(90.4044%)	4856083(87.8787%)	7	6	116	43	2	2	202	353	1	4	33810	17268
Passed	GCA_009907575.1_ASM990757v1_genomic.fna	1643k	307	Nigeria_Human_Urine	aac(6')-Ib-cr, aac(6')-Ib-cr, aph(3'')-Ib, aph(6)-Id, blaCTX-M-15, blaOXA-1, blaSHV-100, blaTEM-1B, catB3, dfrA14, fosA6, OqxA, OqxA, OqxB, OqxB, qnrB1, sul2, tet(A)	IncFIB(K)	70	168	51(72.8571%)	123(73.2143%)	5359907	5504987	4869210(90.8450%)	4860828(88.2986%)	11	12	97	18	2	3	265	175	2	1	31837	1571
Passed		Cow102	6194	Nigeria_Cow_Milk	aadA2, blaSHV-148, blaTEM-1B, dfrA16, OqxA, OqxA, OqxB, OqxB, qacE, sul1, sul2, tet(D)	IncFIB(K)
