# Supplementary material for: Genomic characterisation of an extended-spectrum β-Lactamase-producing Klebsiella pneumoniae isolate assigned to a novel sequence type (6914)
Source: Gut Pathog. 2024 Nov 15;16:69. doi: 10.1186/s13099-024-00662-4 (PMC11566244; doi:10.1186/s13099-024-00662-4)
Supplement: Supplementary file 7 — Supplementary Material 7 [file 13099_2024_662_MOESM7_ESM.xlsx]

## Sheet: Insertion sequence
seqID	family	cluster	isBegin	isEnd	isLen	ncopy4is	start1	end1	start2	end2	score	irId	irLen	nGaps	orfBegin	orfEnd	strand	orfLen	E-value	E-value4copy	type	ov	tir
NODE_11_length_172567_cov_159.139057	ISNCY	ISNCY_229	106314	107705	1392	1	106314	106338	107681	107705	26	19	25	0	106436	107365	-	930	1.4e-141	1.4e-141	Complete	1	CTGCTGAAGCGGCTGGATCGCGAGA:CTGCTGCAGCTGCTGGGTATGGAGA
NODE_14_length_86467_cov_183.229471	ISNCY	ISNCY_229	26357	27670	1314	1	26357	26400	27627	27670	32	30	44	0	26834	27742	+	909	2.6e-137	2.6e-137	Complete	1	GCGAAGGCGCAGACGCGCGGCAAACTGTTCCAGCGCGCGGTGTT:GCGACTGCGCATCGCTTCGGCAACCTGCACCAGAGCCTGGTGTT
NODE_15_length_77244_cov_170.657030	IS3	IS3_204	34169	35463	1295	1	34169	34182	35450	35463	20	12	14	0	34287	35419	+	1133	5e-122	5e-122	Partial	1	AAATCACCAAAATA:AAAGCACAAAAATA
NODE_16_length_75593_cov_161.591424	IS3	IS3_176	9701	13063	3363	1	9701	9722	13042	13063	24	17	22	0	10041	12719	-	2679	4.8e-121	4.8e-121	Complete	1	ACGATCTGCTCGCTGCATCAGG:ACGATCTGGTTTATGGATCAGG
NODE_1_length_1100512_cov_127.437231	IS630	IS630_214	10289	11447	1159	1	10289	10308	11428	11447	32	18	20	0	10408	11244	-	837	1.2e-171	1.2e-171	Complete	1	CTAAATAGCTGCGCCTAATA:CTAAATAGCTGCGCGGAATA
NODE_1_length_1100512_cov_127.437231	IS3	IS3_204	252340	253522	1183	1	252340	252377	253485	253522	22	28	39	2	252405	253503	+	1099	5.9e-118	5.9e-118	Complete	1	AAAACAGTGTCAGGCTAAA-CTGAAGTCTCCGGTCTTTC:AAATCAGTGCAGTGCTAAATCAGAGATCTTC-GTCTTTC
NODE_20_length_30813_cov_189.008784	IS1	IS1_316	7173	7712	540	1	7173	7195	7690	7712	18	16	23	0	7284	7799	+	516	6.7e-41	6.7e-41	Partial	1	AATCAAATACCGGTGTAGTGATT:AAACAACCAGCGCTGGCGTGATT
NODE_20_length_30813_cov_189.008784	ISNCY	ISNCY_86	8506	10296	1791	1	8506	8521	10281	10296	24	14	16	0	8591	9946	-	1356	2.8e-123	2.8e-123	Complete	1	AGTCACTGTTATCGGC:AGTTACTTTTATCGGC
NODE_20_length_30813_cov_189.008784	IS1	IS1_316	12459	14672	2214	1	12459	12484	14647	14672	24	19	26	0	12892	14502	+	1611	1.9e-95	1.9e-95	Complete	1	ATATCATTAGGCACTTTTTTGAAAAA:ATATCAATAGCGTCATGTTCGAAAAA
NODE_20_length_30813_cov_189.008784	IS1	IS1_316	21991	22762	772	1	21991	22015	22738	22762	38	22	25	0	22008	22705	-	698	3.8e-94	3.8e-94	Complete	1	GCGGTAATGACTCCAACTTACTGAT:GCGGTAATGGTGCCAACTTACTGAT
NODE_20_length_30813_cov_189.008784	IS110	IS110_264	29387	30482	1096	1	29387	29422	30447	30482	24	24	36	0	29643	30322	+	680	8.1e-82	8.1e-82	Complete	1	AGCGTAAAGGGGTGAAGATCAACGAGCAACTGCTGT:AGCGTGGAGGCAGGAATCTCAAGGTGCTTCTGCAGT
NODE_20_length_30813_cov_189.008784	IS6	IS6_292	30474	30698	225	1	30474	30487	30685	30698	20	12	14	0	30337	30813	+	477	3.7e-36	3.7e-36	Partial	1	CTCCACGCTCAGCC:CTCCGCGTTCAGCC
NODE_22_length_25849_cov_165.765249	IS66	IS66_46	1	2093	2093	1	1	18	2076	2093	20	14	18	0	108	1700	-	1593	3.7e-221	3.7e-221	Complete	1	CGGGTGGACCAAATGATA:CGGGAGGACACCATGATA
NODE_23_length_22074_cov_176.152521	IS5	IS5_222	7414	8478	1065	1	7414	7450	8442	8478	42	29	37	0	7474	8442	-	969	5.5e-152	5.5e-152	Complete	1	AATGGGCTTTGTTGAATAAATCAGATTTAGGGTAAGT:AAAGGGCTTTGTTGAATAAATCGAACTTTTGCTGAGT
NODE_23_length_22074_cov_176.152521	IS110	IS110_140	8745	11160	2416	1	8745	8788	11117	11160	28	29	44	0	9209	11196	+	1988	3.2e-116	3.2e-116	Complete	1	CTGACCGTTTTTCGCCATTTTCATTGCCCGCACTCCCTGTTGGT:CTGATCCGGTATCGCCACAGTAACTGCCGGAACTGCCTGCTCGT
NODE_23_length_22074_cov_176.152521	IS3	IS3_251	11204	11410	207	1	0	0	0	0	0	0	0	0	11204	11410	+	207	6.2e-30	6.2e-30	Partial	1	-:-
NODE_23_length_22074_cov_176.152521	IS3	IS3_204	11770	12990	1221	1	11770	11813	12946	12990	32	32	45	1	11799	12919	-	1121	1.2e-118	1.2e-118	Complete	1	TGACCTGC-CCCCAGAGTTAGATACAAGCTTCAGTTAGTAATGTC:TGACCTGCTCCCCGTTGATTAATACACCGTGATGTTAGTAATGTC
NODE_25_length_17001_cov_161.317892	ISNCY	ISNCY_86	1117	3479	2363	1	1117	1150	3446	3479	24	23	34	0	1100	3322	+	2223	1.3e-210	1.3e-210	Complete	1	AGATAAAGAAATCAGTCGGATCAACGTCATTCAA:AGATTAAAAAGTCACTCGGTTTAGCCAGTTTCAA
NODE_25_length_17001_cov_161.317892	IS3	IS3_61	3556	3831	276	1	0	0	0	0	0	0	0	0	3556	3831	-	276	1.4e-16	1.4e-16	Partial	1	-:-
NODE_25_length_17001_cov_161.317892	ISNCY	ISNCY_86	3819	5048	1230	1	3819	3834	5033	5048	24	14	16	0	3941	4898	+	958	5.8e-161	5.8e-161	Complete	1	CGTATGAATGCATAAA:CGTATTGATGCATAAA
NODE_26_length_9306_cov_173.622494	IS6	IS6_292	5018	6168	1151	1	5018	5030	6156	6168	22	12	13	0	5072	5993	+	922	1.9e-86	1.9e-86	Partial	1	AAAGGATCTAGGT:AAAGGATCTGGGT
NODE_2_length_592389_cov_142.820083	ISNCY	ISNCY_229	77462	78557	1096	1	77462	77493	78524	78557	24	26	34	2	77676	78638	+	963	2.5e-135	2.5e-135	Complete	1	CATTGCCCGGGAAAAAC-C-CCGCGGTCGGCGGC:CATCGCCCGGGCGATACGCTCCGCGGTCTGCTGC
NODE_31_length_5198_cov_189.665104	IS91	IS91_50	1360	3658	2299	1	1360	1377	3641	3658	24	15	18	0	1826	3319	+	1494	3.9e-229	3.9e-229	Complete	1	TCGGCCAGGATGAGCGCC:TCGGCAAGGATACGCGCC
NODE_3_length_520838_cov_158.733778	ISNCY	ISNCY_229	168600	169928	1329	1	168600	168622	169906	169928	26	18	23	0	168797	169949	-	1153	6.9e-130	6.9e-130	Complete	1	GATGAGCTCAACCGCGCCATCGA:GATGAGGTCAAACTGGCCGTCGA
NODE_3_length_520838_cov_158.733778	IS3	IS3_61	322296	323950	1655	1	322296	322366	323882	323950	34	47	71	2	322403	323766	-	1364	2.5e-129	2.5e-129	Complete	1	TAGGCCGGGTAAGGCGCAGCCGCCACCCGGCGAAATCAAGGATACCGTGCCTGATATCTTGCCCGGCGGCG:TAGGCCCGTGCAAGCGCAG-CGCCGCCGGGCAATAATCAGG-CACGGTACCCGTGGTGTTGCCGGGTGGCG
NODE_45_length_1337_cov_801.038095	IS110	IS110_208	9	1325	1317	1	9	20	1314	1325	24	12	12	0	69	1073	+	1005	9.2e-141	9.2e-141	Partial	1	ATGGTCACTCCC:ATGGTCACTCCC
NODE_4_length_401094_cov_141.830326	IS110	IS110_208	128905	131060	2156	1	128905	128926	131039	131060	20	16	22	0	129379	130870	+	1492	1.9e-54	1.9e-54	Complete	1	ATTGAGAACTTACAAACCGTCA:ATTGTGCAGGTACAACCTGTCA
NODE_4_length_401094_cov_141.830326	IS3	IS3_565|IS3||protein:plasmid:151762	131187	131425	239	1	0	0	0	0	0	0	0	0	131187	131425	-	239	9.2e-17	9.2e-17	Partial	1	-:-
NODE_5_length_376296_cov_186.138749	IS21	IS21_259	323195	325951	2757	1	323195	323217	325929	325951	22	17	23	0	323332	325852	-	2521	8.7e-13	8.7e-13	Partial	1	CTTTGGGCCAGGGCGTTATCGGC:CTTTTGTGCAGGGGCTTTTCGGC
NODE_63_length_601_cov_1754.274809	IS6	IS6_292	166	562	397	1	166	179	549	562	20	12	14	0	53	601	-	549	3.1e-68	3.1e-68	Partial	1	TGGCGTAAGCCGTC:TGGCGTAACCCTTC
NODE_65_length_596_cov_541.872832	IS5	IS5_112	41	554	514	1	41	50	545	554	16	9	10	0	1	528	-	528	1.3e-96	1.3e-96	Partial	1	TCCGGATCGC:TCCGGAGCGC
NODE_6_length_360786_cov_171.707326	ISNCY	ISNCY_229	25995	26823	829	1	25995	26015	26803	26823	26	17	21	0	25889	26827	+	939	1.4e-142	1.4e-142	Complete	1	TGCGTCAGCACTGCGACCTCG:TGCGCCAGCGCGGCGATCTCG
NODE_6_length_360786_cov_171.707326	ISNCY	ISNCY_229	63883	65141	1259	1	63883	63912	65112	65141	24	21	30	0	63936	65004	+	1069	1.6e-140	1.6e-140	Complete	1	ACGACCTCAATATCCGCCGTTACTACCGGC:ACGAGGGCAATATCCTCGGCCACTCCCCGC
NODE_6_length_360786_cov_171.707326	IS21	IS21_259	67973	69098	1126	1	67973	67992	69079	69098	24	16	20	0	68164	68901	-	738	2.1e-15	2.1e-15	Partial	1	GTTACTGCCGCTGAGCTGGC:GTTACCCCCGAAGAGCTGGC
NODE_9_length_257080_cov_167.141796	IS3	IS3_204	225557	226767	1211	1	225557	225605	226721	226767	34	36	49	2	225617	226749	+	1133	1.7e-125	1.7e-125	Complete	1	CCTGTAAGTATCCCTGTAAAACGCACCATTCACTTTTAGAGATCTTCCG:CCTGTAAGCATCCCAGCTTCA-GTTCCATGCACTTTTTGAG-TGTTCCG
